# Supplementary material for: Enhancing nutritional status, growth, and fruit quality of dried figs using organic fertilizers in rain-fed orchards: A case study in Estahban, Iran
Source: PLoS One. 2024 Apr 3;19(4):e0300615. doi: 10.1371/journal.pone.0300615 (PMC10990164; doi:10.1371/journal.pone.0300615)
Supplement: S1 Data — (XLSX) [file pone.0300615.s001.xlsx]

## Sheet: phytochemical properties 
replication	Organic fertilizer	TSS	Gallic acid (mg/100 g DW)	Coumarin (mg/100 g DW)	Vanillin (mg/100 g DW)	Trans frolic acid (mg/100 g DW)	Hesperidin (mg/100 g DW)
1	Turkey	10	5	0.802	2.293	8.066	3.439
2	Turkey	9.4	5	0.712	2.195	8.308	1.841
3	Turkey	9.2	5.687	0.485	2.24	7.668	2.64
1	Quail	9	5.892	0.879	0.879	8.64	5.453
2	Quail	9	4.316	0.849	0.849	8.76	4.902
3	Quail	9	5.14	0.676	0.676	8.059	0.307
1	Chicken	10	2.943	0.286	0.575	7.964	0.568
2	Chicken	9.4	2.715	0.868	2.303	8.832	5.644
3	Chicken	9	2.82	0.911	1.605	8.497	1.146
1	Sheep	9.6	.	0.64	2.664	8.098	4.683
2	Sheep	9.6	.	0.521	2.269	8.093	3.045
3	Sheep	9.4	.	0.674	2.062	8.151	4.653
1	Vermicompost	9.2	.	0.884	0.884	8.525	1.8
2	Vermicompost	9	.	0.54	0.54	7.752	1.688
3	Vermicompost	10	.	0.714	0.714	8.42	1.05
1	Partridge	9	5	0.625	1.69	8.2	1.368
2	Partridge	9.6	7.348	0.262	2.358	8.354	2.81
3	Partridge	9.2	6	0.989	0.103	8.317	3.414
1	Cow	9.4	4.369	2.09	0.198	10.962	4.922
2	Cow	9.5	2.107	0.963	2.046	8.437	2.247
3	Cow	9.4	3.32	0.644	2.337	7.993	0.98
1	control	7.8	3.337	1.04	0.1132	8.385	3.728
2	control	8	3.476	0.517	2.307	7.636	2.017
3	control	7.9	4.993	0.332	1.991	7.889	2.487

## Sheet: fruit yield
Organic fertilizer	Fruit yield (g/tree)	Number fruit in each tree	One fruit weight (g)
Turkey	8125	1383	5.87491
Quail	5531	1128	4.90337
Chicken	5825	1058.3	5.50411
Sheep	7269	1298	5.60015
Vermicompost	5951	1051	5.66223
Partridge	5841	1010	5.78317
Cow	4956	963	5.14642
Control	1784	326	5.47239

## Sheet: Fruit weight with (%)
Organic fertilizer	Yellow skin color (%)	Light brown skin color (%)	Dark brown skin color (%)
Turkey	72.83	15.88	11.28
Quail	37.12	51.35	11.53
Chicken	41.86	36.6	21.54
Sheep	34.18	44.28	21.54
Vermicompost	62.61	18.91	18.49
Partridge	44.6	21.2	34.25
Cow	26.22	21.2	43.25
Control	58.55	19.22	13.47

## Sheet: Number fruit each tree with (%)
Organic fertilizer	Open ostiole (%)	Semi open ostiole (%)	Close ostiole (%)
Turkey	3.64	6.03	90.2
Quail	1.02	2.22	96.6
Chicken	1.72	8.9	89.37
Sheep	1.24	4.47	94.28
Vermicompost	1.52	60.03	92.44
Partridge	2.52	5.42	60.7
Cow	0.86	5.33	93.8
Control	1.56	7.91	90.52
